# Supplementary material for: Pulsed Field Ablation: A Review of Preclinical and Clinical Studies
Source: Bioengineering (Basel). 2025 Mar 22;12(4):329. doi: 10.3390/bioengineering12040329 (PMC12024434; doi:10.3390/bioengineering12040329)
Supplement: Supplementary file 1 [file bioengineering-12-00329-s001.zip]

Archive with 1 entries (1 files):
- bioengineering-3370650-supplementary.pdf
